# Supplementary material for: Immune cell infiltration and drug response in glioblastoma multiforme: insights from oxidative stress-related genes
Source: Cancer Cell Int. 2024 Apr 2;24:123. doi: 10.1186/s12935-024-03316-2 (PMC10986133; doi:10.1186/s12935-024-03316-2)
Supplement: Supplementary file 1 — Additional file 1: Figure 1. The flowchart for the study. Figure 2. Consensus clustering analysis of differentially expressed ORGs. A Consensus clustering identified three relevant isoforms of ORGs. B–D Heat maps display the normalized enrichment scores for ORGs across these subtypes. E–G PCA, tSNE and UAMP analyses. Figure 3. Analysis of drug sensitivity. A–I Relationship between sensitivity and risk score for nine drugs. Table S1. GBM Differential Gene List. [file 12935_2024_3316_MOESM1_ESM.zip › Supplementary-DEGs.xlsx]

## Sheet: Sheet1
GBM Differential Gene List
id	logFC	AveExpr	t	P.Value	adj.P.Val	B
MIF	-5.84243	3.54151	-150.171	0	0	818.732
NDUFV2	-4.03097	2.76946	-148.751	0	0	814.905
VARS2	-2.68786	1.87108	-107.209	1.27827e-302	2.0299e-300	683.829
NDUFS7	-3.4627	3.39878	-101.446	4.11962e-293	5.45163e-291	661.935
SRXN1	-2.42181	1.51575	-93.8381	9.09877e-280	1.03206e-277	631.201
ETFB	-3.14509	3.56981	-84.6702	2.59345e-262	2.574e-260	590.987
AS3MT	-1.82426	1.10869	-81.5286	6.11691e-256	5.39647e-254	576.302
CPT1B	-2.55601	1.69102	-80.3696	1.55829e-253	1.23728e-251	570.757
MAPK10	-2.43518	2.71354	-79.7681	2.83952e-252	2.04962e-250	567.852
GGT1	-1.83202	1.15241	-77.7182	6.50896e-248	4.30676e-246	557.803
NDUFA9	-1.96694	2.53949	-75.6951	1.64557e-243	1.00506e-241	547.655
NDUFB9	-3.25389	4.27611	-73.5478	1.00567e-238	5.70361e-237	536.624
PINK1	-2.73504	4.16284	-67.8379	2.16613e-225	1.1466e-223	505.889
GSTM2	-3.28993	3.55212	-64.5994	2.10232e-217	1.04327e-215	487.476
KCNMA1	-1.80017	2.0501	-62.5697	3.14748e-212	1.47006e-210	475.544
PCNA	2.58144	3.85588	61.9328	1.41238e-210	6.23015e-209	471.735
IKBKG	-1.10406	1.97036	-58.7167	5.08846e-202	2.12644e-200	452.007
PRKCZ	-3.09394	3.09395	-55.4717	5.27991e-193	2.09612e-191	431.219
MRPS28	-1.78291	3.0074	-55.3848	9.32217e-193	3.52467e-191	430.649
HSD17B10	1.68025	4.24032	54.4668	3.95401e-190	1.42704e-188	424.591
NOA1	1.22505	2.0036	52.2962	8.80124e-184	3.03834e-182	409.955
ATF6	1.00334	2.07235	52.2692	1.05914e-183	3.36383e-182	409.769
GPX7	1.87976	2.15161	52.0426	5.00139e-183	1.52735e-181	408.215
NFS1	-1.27475	2.77043	-51.7558	3.59148e-182	1.05616e-180	406.24
STK24	-1.31689	2.49596	-50.8178	2.40397e-179	6.58191e-178	399.725
ATR	-1.03694	1.62919	-49.994	7.82738e-177	2.07165e-175	393.931
GSR	1.12349	2.70325	49.6898	6.74825e-176	1.72842e-174	391.774
STUB1	-1.70232	4.07742	-49.6276	1.04891e-175	2.60262e-174	391.332
CARS2	-1.15068	2.64913	-49.5919	1.35151e-175	3.25181e-174	391.078
TSFM	-1.82155	1.74561	-49.1569	3.00294e-174	7.01274e-173	387.973
CAPN3	-3.77313	2.7846	-48.5667	2.08117e-172	4.72129e-171	383.728
ALDH2	-2.77919	4.44059	-48.1624	3.8772e-171	8.55137e-170	380.799
CUL3	-1.00921	2.80613	-47.92	2.25747e-170	4.84441e-169	379.035
SNCA	-2.76314	3.02362	-47.8809	3.00104e-170	6.2706e-169	378.75
CASP3	1.51934	2.6713	47.0658	1.17766e-167	2.3976e-166	372.769
TRMT10C	1.36761	2.41534	46.5125	7.07118e-166	1.40363e-164	368.668
HSD17B4	-1.81299	3.995	-46.1131	1.38771e-164	2.68742e-163	365.687
NDUFC2	-1.62878	4.1265	-45.2532	8.95037e-162	1.66269e-160	359.208
PRDX4	1.96756	3.73175	45.2524	9.00451e-162	1.66269e-160	359.202
CBS	-2.15393	2.11226	-44.7963	2.87733e-160	5.19228e-159	355.733
MRPS25	-1.23379	3.04061	-44.6347	9.87407e-160	1.74223e-158	354.498
MRPL44	1.02594	2.74672	44.6073	1.21743e-159	2.1014e-158	354.288
FTO	-1.37181	2.91304	-43.6423	2.04746e-156	3.4589e-155	346.85
ODC1	2.1903	3.78431	43.5105	5.69249e-156	9.41633e-155	345.826
APEX1	1.45589	4.32451	43.2968	3.00284e-155	4.86583e-154	344.161
TP53INP1	1.29017	1.72872	42.755	2.08099e-153	3.23982e-152	339.916
EIF2AK1	1.16437	3.57794	42.558	9.80153e-153	1.49662e-151	338.364
NDUFS6	1.16614	4.10852	42.4498	2.30019e-152	3.44594e-151	337.51
CYP2E1	-1.44406	1.15454	-42.2627	1.00861e-151	1.45607e-150	336.03
CALR	1.93715	5.68263	42.1381	2.70706e-151	3.83823e-150	335.041
TP53	1.61548	2.25685	40.6458	4.23802e-146	5.90349e-145	323.063
STK25	-1.57072	4.19174	-40.3554	4.48451e-145	6.03508e-144	320.701
NDUFS2	-1.22456	3.79812	-40.3158	6.18832e-145	8.18921e-144	320.378
GPX1	2.27764	5.5409	40.163	2.15138e-144	2.80033e-143	319.131
AKAP9	-1.09082	2.11454	-40.0029	7.9633e-144	1.01982e-142	317.82
BAD	-1.48754	3.72574	-39.9328	1.4132e-143	1.78108e-142	317.246
PLA2G6	-1.33778	2.27547	-39.8426	2.96048e-143	3.63385e-142	316.505
CHKA	-1.51599	3.23653	-39.842	2.97482e-143	3.63385e-142	316.5
MMP2	2.47099	2.34363	39.7012	9.45358e-143	1.13729e-141	315.342
PC	-1.5416	3.30288	-39.2395	4.25717e-141	5.04506e-140	311.53
PRODH	-2.6338	2.70014	-38.8738	8.84864e-140	1.01823e-138	308.491
OSER1	1.107	3.07173	38.7681	2.13374e-139	2.42027e-138	307.61
KRIT1	-1.09402	1.96777	-38.6781	4.52056e-139	5.05539e-138	306.858
TARDBP	-1.19629	3.91088	-38.2051	2.37214e-137	2.61594e-136	302.892
PDHA1	-1.147	3.69663	-37.9836	1.53027e-136	1.64193e-135	301.026
HIF1A	1.60086	3.64776	37.8873	3.44648e-136	3.64868e-135	300.213
TREM2	3.00124	3.26385	37.7633	9.8299e-136	1.02697e-134	299.163
COX4I1	-2.07919	6.06443	-37.6396	2.80105e-135	2.88835e-134	298.115
PIK3CG	1.0893	0.607625	36.8306	2.76348e-132	2.77747e-131	291.211
RAD51	1.35196	0.846819	36.7217	7.03797e-132	6.98518e-131	290.275
PGD	1.21641	3.88518	36.2645	3.61542e-130	3.54401e-129	286.331
HSPA5	1.88117	4.84508	35.6475	7.66455e-128	7.42153e-127	280.967
CYBB	2.17928	2.1324	35.0621	1.29162e-125	1.20653e-124	275.833
NDUFS8	-1.48083	4.33754	-35.0508	1.42645e-125	1.31698e-124	275.734
EDNRA	1.58819	1.45358	35.0403	1.56373e-125	1.42713e-124	275.642
NEIL1	-2.07076	2.597	-34.9719	2.8555e-125	2.57644e-124	275.039
SERPINE1	3.5317	2.42399	34.5428	1.26455e-123	1.11561e-122	271.244
CRHR1	-1.07936	0.665534	-33.8317	7.10602e-121	6.1328e-120	264.904
RPS6KA5	-1.12771	1.207	-33.6782	2.81212e-120	2.40089e-119	263.527
ISCU	-1.61036	4.50173	-33.5887	6.27914e-120	5.30387e-119	262.723
MYC	1.65702	1.66982	33.5538	8.58388e-120	7.17432e-119	262.41
SYK	1.51011	1.46659	33.288	9.39231e-119	7.76822e-118	260.014
CHEK1	1.07287	1.29885	33.1495	3.27874e-118	2.68383e-117	258.763
SELENON	1.38695	3.75718	32.9502	1.98857e-117	1.59488e-116	256.958
HMOX1	2.51284	3.24198	32.9446	2.0935e-117	1.66224e-116	256.906
GLO1	1.01833	4.33092	32.8047	7.44341e-117	5.85155e-116	255.636
GRIN1	-3.48694	2.98217	-32.7091	1.77336e-116	1.38044e-115	254.767
ANXA5	1.99367	5.27298	32.5443	7.94066e-116	6.12125e-115	253.266
PLAU	2.05254	1.64617	32.4143	2.59936e-115	1.96561e-114	252.079
MAPKAPK3	1.02362	2.5521	32.413	2.62916e-115	1.96939e-114	252.068
PLA2G4A	1.52042	1.39007	32.3365	5.28857e-115	3.92442e-114	251.368
EIF4E	-1.00222	2.50408	-32.1088	4.24601e-114	3.09296e-113	249.282
MRPL12	-1.1069	3.07973	-31.8838	3.34798e-113	2.41663e-112	247.215
SESN2	1.19961	2.05736	31.6231	3.69007e-112	2.61599e-111	244.812
TNFRSF1A	1.5449	3.42043	31.4483	1.85339e-111	1.30229e-110	243.197
MDH2	1.08647	4.35629	30.8673	4.06953e-109	2.83439e-108	237.799
PTGS1	1.72065	1.54091	30.6185	4.14418e-108	2.83662e-107	235.476
FAAH	-1.55249	2.74917	-30.5723	6.38219e-108	4.29445e-107	235.043
CALM2	-1.82919	6.48086	-30.3459	5.31852e-107	3.54311e-106	232.921
PPIA	-1.80334	6.67423	-30.3452	5.35483e-107	3.54311e-106	232.914
RYR1	-1.25119	1.70965	-30.2617	1.17156e-106	7.68778e-106	232.13
TIMP1	2.9661	4.85508	29.7906	9.88916e-105	6.38373e-104	227.69
ALB	-1.01588	0.909155	-29.7646	1.26336e-104	8.08961e-104	227.445
ADCY5	-2.22445	2.71196	-29.7397	1.59913e-104	1.01577e-103	227.209
MSR1	1.96783	1.60587	29.5192	1.28811e-103	7.99029e-103	225.12
UQCRQ	-1.32704	5.10428	-29.4821	1.83036e-103	1.1266e-102	224.768
TF	-3.33354	3.97487	-29.0593	1.01702e-101	5.98159e-101	220.747
HRAS	-1.25154	4.39142	-29.0332	1.30418e-101	7.61414e-101	220.498
LOX	1.81915	1.36052	28.829	9.15196e-101	5.30413e-100	218.548
NDUFV1	-1.07836	4.5711	-28.8127	1.06937e-100	6.15275e-100	218.392
MAPKAPK2	1.03797	3.24168	28.7462	2.01962e-100	1.14541e-99	217.755
ATP1A3	-2.83539	2.91658	-28.7358	2.23065e-100	1.25612e-99	217.656
EGR1	2.54799	3.72533	28.5606	1.19379e-99	6.67512e-99	215.977
PTK2	-1.0495	3.36155	-28.5587	1.21533e-99	6.74806e-99	215.959
MAPK12	-1.06494	2.34886	-28.537	1.49592e-99	8.24834e-99	215.751
SCARB1	-1.24316	3.34144	-28.4665	2.94201e-99	1.611e-98	215.074
NCF2	1.36226	1.62109	28.1414	6.69158e-98	3.56585e-97	211.947
MMP9	2.38769	1.33604	28.1268	7.7087e-98	4.08047e-97	211.805
UCP2	1.5796	2.78566	28.0846	1.15724e-97	6.08507e-97	211.398
ANK2	-1.27312	3.45477	-28.007	2.4442e-97	1.26019e-96	210.65
CD44	2.6198	3.04306	27.9049	6.5485e-97	3.33302e-96	209.664
BMP2	1.26346	1.17564	27.8704	9.13432e-97	4.61952e-96	209.331
GATB	-1.42322	2.55616	-27.7145	4.12542e-96	2.07315e-95	207.821
CDK2	1.15315	1.82995	27.6557	7.28461e-96	3.63773e-95	207.252
COMT	-1.14684	4.12535	-27.6546	7.3654e-96	3.65508e-95	207.241
SLC25A1	1.04475	3.63072	27.6249	9.81366e-96	4.83978e-95	206.954
NDUFS3	-1.36562	4.40505	-27.5229	2.63857e-95	1.29322e-94	205.964
ACADVL	-1.32786	5.19406	-27.413	7.66286e-95	3.73271e-94	204.897
ITPR1	-1.69028	1.92006	-27.3529	1.37331e-94	6.60852e-94	204.313
MAPK3	-1.01879	4.39268	-27.1585	9.08735e-94	4.29485e-93	202.422
XBP1	1.12285	3.1835	26.8236	2.38204e-92	1.11256e-91	199.153
CDKN3	1.21023	1.65734	26.8137	2.62352e-92	1.21817e-91	199.056
HBA1	-3.16445	3.86714	-26.7689	4.06525e-92	1.87663e-91	198.618
NPM1	-1.11998	5.12316	-26.7365	5.57994e-92	2.56097e-91	198.301
PDIA2	-1.87271	2.39175	-26.7221	6.42265e-92	2.93079e-91	198.16
CSF1	1.29197	2.68236	25.9671	1.06131e-88	4.6048e-88	190.745
SQSTM1	-1.00099	4.33927	-25.8684	2.80514e-88	1.21048e-87	189.772
JUN	1.76176	4.05956	25.6864	1.69053e-87	7.21656e-87	187.974
AKR1C1	-1.56031	1.57839	-25.6107	3.57379e-87	1.50936e-86	187.225
EGFR	3.03414	2.92929	25.4406	1.92175e-86	8.07336e-86	185.542
BCHE	1.50717	2.59989	25.1154	4.82754e-85	2.00684e-84	182.316
NOTCH1	1.18264	2.46604	24.8209	9.00549e-84	3.72415e-83	179.388
SPP1	3.29691	6.65029	24.5752	1.04101e-82	4.28271e-82	176.939
ABCA1	1.20264	2.12621	24.3982	6.08652e-82	2.47831e-81	175.172
RAC2	1.27043	1.715	24.1723	5.82041e-81	2.34589e-80	172.913
VCAM1	1.57141	1.84634	24.1429	7.8048e-81	3.09851e-80	172.62
HMGB1	-1.03714	5.01919	-24.0355	2.28719e-80	8.94594e-80	171.544
RYR2	-1.76346	1.30967	-23.9908	3.57641e-80	1.3852e-79	171.097
DYNLL1	-1.11482	5.98663	-23.8084	2.2259e-79	8.53801e-79	169.267
GSTM3	-1.42558	3.84028	-23.7639	3.47771e-79	1.32755e-78	168.821
SGCB	1.32597	3.43641	23.7132	5.78449e-79	2.18709e-78	168.312
ELN	1.50339	2.8302	23.3948	1.41513e-77	5.22611e-77	165.113
GDF15	1.59739	1.35376	23.3044	3.51221e-77	1.29106e-76	164.204
LTF	3.53093	2.08822	23.2603	5.47751e-77	2.00421e-76	163.759
SST	-3.05814	3.39427	-23.0979	2.80866e-76	1.01367e-75	162.124
ATP5F1A	-1.06448	5.11063	-23.0852	3.1911e-76	1.14648e-75	161.996
FTL	1.8096	9.4891	22.7488	9.48368e-75	3.34669e-74	158.603
MGST1	-1.84389	3.88561	-22.6904	1.70881e-74	5.97707e-74	158.014
GLUL	-1.68896	6.43013	-22.3572	4.95285e-73	1.70981e-72	154.647
TSPO	1.16703	3.81172	22.1705	3.2717e-72	1.1149e-71	152.758
TPD52	-1.00273	2.92705	-22.103	6.48059e-72	2.19897e-71	152.075
CXCR4	1.80578	2.92344	22.0561	1.04153e-71	3.51904e-71	151.6
CAV1	1.55148	2.71837	21.8494	8.45306e-71	2.83195e-70	149.506
E2F1	1.133	2.16254	21.5924	1.14347e-69	3.78298e-69	146.901
TRPM2	-1.08505	2.37705	-21.5035	2.81619e-69	9.23989e-69	145.999
TAC1	-2.90107	3.03347	-21.4899	3.23238e-69	1.05618e-68	145.861
TLR2	1.15652	1.52026	21.4819	3.50482e-69	1.1405e-68	145.781
ACTB	1.55203	8.40045	21.2105	5.5029e-68	1.75474e-67	143.027
TNFRSF1B	1.21073	2.38659	21.159	9.28531e-68	2.94902e-67	142.503
PRKCB	-1.73734	2.49418	-21.1021	1.6547e-67	5.193e-67	141.926
GADD45A	1.38276	3.594	20.55	4.50879e-65	1.38223e-64	136.318
MYLK	-1.43282	2.48354	-20.0896	4.85669e-63	1.46624e-62	131.639
NOTCH3	1.143	2.46864	20.0782	5.44998e-63	1.63912e-62	131.524
DRD2	-2.10217	2.10589	-19.8415	6.04086e-62	1.80998e-61	129.119
PECAM1	1.02059	2.55442	19.6548	4.02583e-61	1.18389e-60	127.223
AGT	1.80899	5.33796	19.594	7.46695e-61	2.18773e-60	126.605
TGFB2	1.04211	1.98953	19.2299	3.01255e-59	8.57336e-59	122.909
CALM3	-1.60975	5.82516	-19.2116	3.62849e-59	1.02894e-58	122.723
HSPA1A	-2.10909	4.77073	-19.0153	2.66167e-58	7.33807e-58	120.731
SERPINF1	1.25879	2.55067	18.6635	9.42327e-57	2.54493e-56	117.166
PLA2G2A	2.18057	1.44357	18.6622	9.54294e-57	2.56851e-56	117.154
CDKN1A	1.59457	3.52488	18.5468	3.07116e-56	8.23817e-56	115.986
SERPINA1	1.44944	2.3154	18.3039	3.58924e-55	9.34378e-55	113.529
SCARA3	1.10216	3.85818	17.9928	8.33234e-54	2.14106e-53	110.386
SNAP25	-2.32975	4.79257	-17.8357	4.06479e-53	1.03444e-52	108.803
PRKCG	-1.95162	2.03837	-17.7571	8.9836e-53	2.27165e-52	108.01
FN1	1.2704	4.31917	17.6577	2.44593e-52	6.16529e-52	107.01
TXNIP	1.2633	4.38551	17.6296	3.24544e-52	8.15468e-52	106.727
VIM	1.2617	6.15854	17.5117	1.06379e-51	2.62314e-51	105.541
CXCL8	2.05083	1.80701	17.3723	4.32478e-51	1.05334e-50	104.14
AKR1C3	-1.03337	2.20605	-16.8458	8.48229e-49	2.01043e-48	98.8667
CALM1	-1.01981	5.89282	-16.7683	1.84077e-48	4.33702e-48	98.0928
HSPA1B	-1.7523	4.5145	-16.5501	1.62582e-47	3.77457e-47	95.9172
THBS1	1.23611	1.59634	16.1048	1.35978e-45	3.0936e-45	91.4969
OLR1	1.30822	2.19635	16.072	1.88265e-45	4.27094e-45	91.172
NDRG1	-1.47865	4.53654	-16.058	2.16322e-45	4.89345e-45	91.0333
CCL4	1.20712	1.31832	15.9871	4.36227e-45	9.81201e-45	90.333
CCL5	1.08129	1.39432	15.912	9.17214e-45	2.03427e-44	89.591
CAMK2A	-1.8387	3.0135	-15.7807	3.35458e-44	7.33757e-44	88.2964
CCL2	1.83801	2.77644	15.6305	1.47367e-43	3.17961e-43	86.8189
ICAM1	1.06399	1.92173	15.2375	6.97053e-42	1.47589e-41	82.9695
ZFP36	1.40455	3.9953	15.2027	9.79329e-42	2.06805e-41	82.6301
IL1B	1.11829	1.32886	15.1863	1.14932e-41	2.41418e-41	82.4704
NOS2	1.15631	0.904994	14.7487	8.12386e-40	1.66676e-39	78.2211
MT-ND2	-1.29736	10.1469	-14.4357	1.67059e-38	3.3752e-38	75.2046
S100A9	1.64473	3.65704	14.0367	7.64196e-37	1.52073e-36	71.3912
NPY	-1.97358	3.1343	-13.6984	1.89865e-35	3.70401e-35	68.1876
TH	-1.05643	0.763515	-13.2653	1.11258e-33	2.14937e-33	64.1295
ACHE	-1.00437	2.65136	-13.1225	4.21033e-33	8.01679e-33	62.803
ADM	1.12926	2.84755	11.9624	1.66682e-28	3.00785e-28	52.2582
DUSP1	1.03411	4.26879	11.7556	1.04956e-27	1.88115e-27	50.4267
GSTM1	-1.06783	2.26293	-5.90194	7.52008e-09	9.90206e-09	7.47627

## Sheet: 2.DIFF_all
id	logFC	AveExpr	t	P.Value	adj.P.Val	B
MIF	-5.84243	3.54151	-150.171	0	0	818.732
NDUFV2	-4.03097	2.76946	-148.751	0	0	814.905
SDHA	-2.99709	2.73536	-118.452	7.20446524765706e-320	1.90678163752469e-317	723.532
MUTYH	-2.26458	1.65418	-116.513	5.24630325329311e-317	1.04139119577868e-314	716.945
VARS2	-2.68786	1.87108	-107.209	1.27827e-302	2.0299e-300	683.829
NDUFS7	-3.4627	3.39878	-101.446	4.11962e-293	5.45163e-291	661.935
SRXN1	-2.42181	1.51575	-93.8381	9.09877e-280	1.03206e-277	631.201
ETFB	-3.14509	3.56981	-84.6702	2.59345e-262	2.574e-260	590.987
AS3MT	-1.82426	1.10869	-81.5286	6.11691e-256	5.39647e-254	576.302
CPT1B	-2.55601	1.69102	-80.3696	1.55829e-253	1.23728e-251	570.757
MAPK10	-2.43518	2.71354	-79.7681	2.83952e-252	2.04962e-250	567.852
GGT1	-1.83202	1.15241	-77.7182	6.50896e-248	4.30676e-246	557.803
NDUFA9	-1.96694	2.53949	-75.6951	1.64557e-243	1.00506e-241	547.655
NDUFB9	-3.25389	4.27611	-73.5478	1.00567e-238	5.70361e-237	536.624
PINK1	-2.73504	4.16284	-67.8379	2.16613e-225	1.1466e-223	505.889
GSTM2	-3.28993	3.55212	-64.5994	2.10232e-217	1.04327e-215	487.476
KCNMA1	-1.80017	2.0501	-62.5697	3.14748e-212	1.47006e-210	475.544
PCNA	2.58144	3.85588	61.9328	1.41238e-210	6.23015e-209	471.735
IKBKG	-1.10406	1.97036	-58.7167	5.08846e-202	2.12644e-200	452.007
PRKCZ	-3.09394	3.09395	-55.4717	5.27991e-193	2.09612e-191	431.219
MRPS28	-1.78291	3.0074	-55.3848	9.32217e-193	3.52467e-191	430.649
HSD17B10	1.68025	4.24032	54.4668	3.95401e-190	1.42704e-188	424.591
NOA1	1.22505	2.0036	52.2962	8.80124e-184	3.03834e-182	409.955
AIFM1	-0.925854	2.20586	-52.2795	9.87109e-184	3.26568e-182	409.84
ATF6	1.00334	2.07235	52.2692	1.05914e-183	3.36383e-182	409.769
GPX7	1.87976	2.15161	52.0426	5.00139e-183	1.52735e-181	408.215
NFS1	-1.27475	2.77043	-51.7558	3.59148e-182	1.05616e-180	406.24
MTO1	-0.926733	1.86569	-51.6656	6.69245e-182	1.89779e-180	405.617
STK24	-1.31689	2.49596	-50.8178	2.40397e-179	6.58191e-178	399.725
ATR	-1.03694	1.62919	-49.994	7.82738e-177	2.07165e-175	393.931
GSR	1.12349	2.70325	49.6898	6.74825e-176	1.72842e-174	391.774
STUB1	-1.70232	4.07742	-49.6276	1.04891e-175	2.60262e-174	391.332
CARS2	-1.15068	2.64913	-49.5919	1.35151e-175	3.25181e-174	391.078
TSFM	-1.82155	1.74561	-49.1569	3.00294e-174	7.01274e-173	387.973
CAPN3	-3.77313	2.7846	-48.5667	2.08117e-172	4.72129e-171	383.728
ALDH2	-2.77919	4.44059	-48.1624	3.8772e-171	8.55137e-170	380.799
CUL3	-1.00921	2.80613	-47.92	2.25747e-170	4.84441e-169	379.035
SNCA	-2.76314	3.02362	-47.8809	3.00104e-170	6.2706e-169	378.75
CASP3	1.51934	2.6713	47.0658	1.17766e-167	2.3976e-166	372.769
TRMT10C	1.36761	2.41534	46.5125	7.07118e-166	1.40363e-164	368.668
HSD17B4	-1.81299	3.995	-46.1131	1.38771e-164	2.68742e-163	365.687
NDUFC2	-1.62878	4.1265	-45.2532	8.95037e-162	1.66269e-160	359.208
PRDX4	1.96756	3.73175	45.2524	9.00451e-162	1.66269e-160	359.202
CBS	-2.15393	2.11226	-44.7963	2.87733e-160	5.19228e-159	355.733
MRPS25	-1.23379	3.04061	-44.6347	9.87407e-160	1.74223e-158	354.498
MRPL44	1.02594	2.74672	44.6073	1.21743e-159	2.1014e-158	354.288
FTO	-1.37181	2.91304	-43.6423	2.04746e-156	3.4589e-155	346.85
ODC1	2.1903	3.78431	43.5105	5.69249e-156	9.41633e-155	345.826
APEX1	1.45589	4.32451	43.2968	3.00284e-155	4.86583e-154	344.161
PTPN1	0.954599	2.61887	43.1778	7.59587e-155	1.20622e-153	343.231
TP53INP1	1.29017	1.72872	42.755	2.08099e-153	3.23982e-152	339.916
EIF2AK1	1.16437	3.57794	42.558	9.80153e-153	1.49662e-151	338.364
NDUFS6	1.16614	4.10852	42.4498	2.30019e-152	3.44594e-151	337.51
FXN	-0.871057	1.59521	-42.4277	2.73916e-152	4.02757e-151	337.335
CYP2E1	-1.44406	1.15454	-42.2627	1.00861e-151	1.45607e-150	336.03
CALR	1.93715	5.68263	42.1381	2.70706e-151	3.83823e-150	335.041
TP53	1.61548	2.25685	40.6458	4.23802e-146	5.90349e-145	323.063
MRPS22	-0.84092	2.56197	-40.39	3.38426e-145	4.63294e-144	320.983
STK25	-1.57072	4.19174	-40.3554	4.48451e-145	6.03508e-144	320.701
NDUFS2	-1.22456	3.79812	-40.3158	6.18832e-145	8.18921e-144	320.378
GPX1	2.27764	5.5409	40.163	2.15138e-144	2.80033e-143	319.131
AKAP9	-1.09082	2.11454	-40.0029	7.9633e-144	1.01982e-142	317.82
BAD	-1.48754	3.72574	-39.9328	1.4132e-143	1.78108e-142	317.246
PLA2G6	-1.33778	2.27547	-39.8426	2.96048e-143	3.63385e-142	316.505
CHKA	-1.51599	3.23653	-39.842	2.97482e-143	3.63385e-142	316.5
MMP2	2.47099	2.34363	39.7012	9.45358e-143	1.13729e-141	315.342
PC	-1.5416	3.30288	-39.2395	4.25717e-141	5.04506e-140	311.53
TIMM22	0.927479	2.2063	38.9828	3.57443e-140	4.17367e-139	309.399
PRODH	-2.6338	2.70014	-38.8738	8.84864e-140	1.01823e-138	308.491
OSER1	1.107	3.07173	38.7681	2.13374e-139	2.42027e-138	307.61
KRIT1	-1.09402	1.96777	-38.6781	4.52056e-139	5.05539e-138	306.858
TARDBP	-1.19629	3.91088	-38.2051	2.37214e-137	2.61594e-136	302.892
RPA1	0.956056	3.14688	38.0903	6.22708e-137	6.77301e-136	301.926
PDHA1	-1.147	3.69663	-37.9836	1.53027e-136	1.64193e-135	301.026
HIF1A	1.60086	3.64776	37.8873	3.44648e-136	3.64868e-135	300.213
TREM2	3.00124	3.26385	37.7633	9.8299e-136	1.02697e-134	299.163
COX4I1	-2.07919	6.06443	-37.6396	2.80105e-135	2.88835e-134	298.115
DAXX	0.861354	3.09527	37.5379	6.63492e-135	6.75401e-134	297.251
PIK3CG	1.0893	0.607625	36.8306	2.76348e-132	2.77747e-131	291.211
RAD51	1.35196	0.846819	36.7217	7.03797e-132	6.98518e-131	290.275
PGD	1.21641	3.88518	36.2645	3.61542e-130	3.54401e-129	286.331
HSPA5	1.88117	4.84508	35.6475	7.66455e-128	7.42153e-127	280.967
ABCD1	0.991927	1.69506	35.4644	3.7917e-127	3.62724e-126	279.366
SP1	0.865085	2.12642	35.4506	4.27862e-127	4.04431e-126	279.245
CYBB	2.17928	2.1324	35.0621	1.29162e-125	1.20653e-124	275.833
NDUFS8	-1.48083	4.33754	-35.0508	1.42645e-125	1.31698e-124	275.734
EDNRA	1.58819	1.45358	35.0403	1.56373e-125	1.42713e-124	275.642
NEIL1	-2.07076	2.597	-34.9719	2.8555e-125	2.57644e-124	275.039
LIAS	-0.712011	1.62927	-34.784	1.49683e-124	1.33538e-123	273.38
SERPINE1	3.5317	2.42399	34.5428	1.26455e-123	1.11561e-122	271.244
BAK1	0.796968	2.17521	34.5391	1.30671e-123	1.14014e-122	271.211
CRHR1	-1.07936	0.665534	-33.8317	7.10602e-121	6.1328e-120	264.904
RPS6KA5	-1.12771	1.207	-33.6782	2.81212e-120	2.40089e-119	263.527
ISCU	-1.61036	4.50173	-33.5887	6.27914e-120	5.30387e-119	262.723
MYC	1.65702	1.66982	33.5538	8.58388e-120	7.17432e-119	262.41
SYK	1.51011	1.46659	33.288	9.39231e-119	7.76822e-118	260.014
CHEK1	1.07287	1.29885	33.1495	3.27874e-118	2.68383e-117	258.763
SLC17A5	0.87101	2.0299	33.0696	6.75176e-118	5.47031e-117	258.039
SELENON	1.38695	3.75718	32.9502	1.98857e-117	1.59488e-116	256.958
HMOX1	2.51284	3.24198	32.9446	2.0935e-117	1.66224e-116	256.906
GLO1	1.01833	4.33092	32.8047	7.44341e-117	5.85155e-116	255.636
GRIN1	-3.48694	2.98217	-32.7091	1.77336e-116	1.38044e-115	254.767
ANXA5	1.99367	5.27298	32.5443	7.94066e-116	6.12125e-115	253.266
OGG1	-0.698775	2.33562	-32.4752	1.49158e-115	1.13876e-114	252.635
PLAU	2.05254	1.64617	32.4143	2.59936e-115	1.96561e-114	252.079
MAPKAPK3	1.02362	2.5521	32.413	2.62916e-115	1.96939e-114	252.068
PLA2G4A	1.52042	1.39007	32.3365	5.28857e-115	3.92442e-114	251.368
EIF2AK2	0.873875	2.17557	32.192	1.98175e-114	1.45695e-113	250.045
EIF4E	-1.00222	2.50408	-32.1088	4.24601e-114	3.09296e-113	249.282
MRPL12	-1.1069	3.07973	-31.8838	3.34798e-113	2.41663e-112	247.215
EIF2B5	-0.709663	3.01505	-31.846	4.74008e-113	3.39065e-112	246.867
SESN2	1.19961	2.05736	31.6231	3.69007e-112	2.61599e-111	244.812
TNFRSF1A	1.5449	3.42043	31.4483	1.85339e-111	1.30229e-110	243.197
MDH2	1.08647	4.35629	30.8673	4.06953e-109	2.83439e-108	237.799
OXSR1	0.652806	2.25796	30.7831	8.92011e-109	6.15876e-108	237.013
PTGS1	1.72065	1.54091	30.6185	4.14418e-108	2.83662e-107	235.476
MRPL3	0.770986	3.40765	30.6082	4.56508e-108	3.09801e-107	235.379
FAAH	-1.55249	2.74917	-30.5723	6.38219e-108	4.29445e-107	235.043
CALM2	-1.82919	6.48086	-30.3459	5.31852e-107	3.54311e-106	232.921
PPIA	-1.80334	6.67423	-30.3452	5.35483e-107	3.54311e-106	232.914
RYR1	-1.25119	1.70965	-30.2617	1.17156e-106	7.68778e-106	232.13
ELAVL1	0.607024	2.74571	30.1492	3.37164e-106	2.19433e-105	231.072
TIMP1	2.9661	4.85508	29.7906	9.88916e-105	6.38373e-104	227.69
ALB	-1.01588	0.909155	-29.7646	1.26336e-104	8.08961e-104	227.445
ADCY5	-2.22445	2.71196	-29.7397	1.59913e-104	1.01577e-103	227.209
POLG	-0.65592	2.52789	-29.7234	1.86447e-104	1.17491e-103	227.055
ALKBH1	0.643409	1.71768	29.5353	1.10596e-103	6.91441e-103	225.273
MSR1	1.96783	1.60587	29.5192	1.28811e-103	7.99029e-103	225.12
UQCRQ	-1.32704	5.10428	-29.4821	1.83036e-103	1.1266e-102	224.768
UQCRFS1	0.909986	3.38601	29.3425	6.88344e-103	4.20419e-102	223.443
H6PD	0.991969	2.07627	29.338	7.18207e-103	4.3531e-102	223.4
CREB3	0.884718	3.85011	29.3298	7.76323e-103	4.6697e-102	223.322
TXNRD2	-0.684915	2.16091	-29.269	1.38332e-102	8.25831e-102	222.744
RAF1	-0.732019	2.92609	-29.1628	3.79781e-102	2.25035e-101	221.733
TF	-3.33354	3.97487	-29.0593	1.01702e-101	5.98159e-101	220.747
HRAS	-1.25154	4.39142	-29.0332	1.30418e-101	7.61414e-101	220.498
LOX	1.81915	1.36052	28.829	9.15196e-101	5.30413e-100	218.548
NDUFV1	-1.07836	4.5711	-28.8127	1.06937e-100	6.15275e-100	218.392
TUFM	0.945974	4.79693	28.8116	1.08052e-100	6.17219e-100	218.381
MAPKAPK2	1.03797	3.24168	28.7462	2.01962e-100	1.14541e-99	217.755
ATP1A3	-2.83539	2.91658	-28.7358	2.23065e-100	1.25612e-99	217.656
EGR1	2.54799	3.72533	28.5606	1.19379e-99	6.67512e-99	215.977
PTK2	-1.0495	3.36155	-28.5587	1.21533e-99	6.74806e-99	215.959
MAPK12	-1.06494	2.34886	-28.537	1.49592e-99	8.24834e-99	215.751
SCARB1	-1.24316	3.34144	-28.4665	2.94201e-99	1.611e-98	215.074
CLEC4A	-0.740403	0.812168	-28.405	5.31127e-99	2.88846e-98	214.483
SIGMAR1	0.964984	3.40281	28.2382	2.63808e-98	1.42492e-97	212.878
LBR	0.90079	2.23913	28.201	3.77343e-98	2.02439e-97	212.52
NCF2	1.36226	1.62109	28.1414	6.69158e-98	3.56585e-97	211.947
MMP9	2.38769	1.33604	28.1268	7.7087e-98	4.08047e-97	211.805
UCP2	1.5796	2.78566	28.0846	1.15724e-97	6.08507e-97	211.398
CYP3A5	0.791164	0.63034	28.0736	1.28672e-97	6.72144e-97	211.292
NFKB1	0.673874	1.9311	28.0494	1.62419e-97	8.42879e-97	211.059
ANK2	-1.27312	3.45477	-28.007	2.4442e-97	1.26019e-96	210.65
REST	0.757636	1.31575	27.9457	4.41707e-97	2.26268e-96	210.058
CD44	2.6198	3.04306	27.9049	6.5485e-97	3.33302e-96	209.664
BMP2	1.26346	1.17564	27.8704	9.13432e-97	4.61952e-96	209.331
GATB	-1.42322	2.55616	-27.7145	4.12542e-96	2.07315e-95	207.821
CDK2	1.15315	1.82995	27.6557	7.28461e-96	3.63773e-95	207.252
COMT	-1.14684	4.12535	-27.6546	7.3654e-96	3.65508e-95	207.241
SLC25A1	1.04475	3.63072	27.6249	9.81366e-96	4.83978e-95	206.954
NDUFS3	-1.36562	4.40505	-27.5229	2.63857e-95	1.29322e-94	205.964
ACADVL	-1.32786	5.19406	-27.413	7.66286e-95	3.73271e-94	204.897
HADH	-0.629211	2.69304	-27.4117	7.75836e-95	3.75618e-94	204.885
ITPR1	-1.69028	1.92006	-27.3529	1.37331e-94	6.60852e-94	204.313
CASP2	0.815466	1.904	27.2495	3.74948e-94	1.79343e-93	203.308
NOX1	0.677656	0.37767	27.2113	5.44056e-94	2.58671e-93	202.935
MAPK3	-1.01879	4.39268	-27.1585	9.08735e-94	4.29485e-93	202.422
HDAC2	-0.879982	2.86357	-27.1138	1.40433e-93	6.59787e-93	201.986
XBP1	1.12285	3.1835	26.8236	2.38204e-92	1.11256e-91	199.153
CDKN3	1.21023	1.65734	26.8137	2.62352e-92	1.21817e-91	199.056
HBA1	-3.16445	3.86714	-26.7689	4.06525e-92	1.87663e-91	198.618
NPM1	-1.11998	5.12316	-26.7365	5.57994e-92	2.56097e-91	198.301
PDIA2	-1.87271	2.39175	-26.7221	6.42265e-92	2.93079e-91	198.16
SCP2	-0.823356	3.69549	-26.6944	8.4198e-92	3.82019e-91	197.889
RARA	0.919295	2.0975	26.6632	1.14186e-91	5.15132e-91	197.584
FAM120A	0.618913	3.11567	26.6444	1.37307e-91	6.15941e-91	197.4
TXN2	0.813615	4.36616	26.4829	6.6799e-91	2.97969e-90	195.817
SMPD1	0.817432	3.32242	26.4507	9.15406e-91	4.06052e-90	195.501
PPARD	0.731675	3.02622	26.3623	2.17856e-90	9.60986e-90	194.633
ETFDH	-0.690625	2.42381	-26.3135	3.51861e-90	1.54352e-89	194.154
ADH5	0.699395	3.72211	26.1787	1.3227e-89	5.77046e-89	192.828
CSF1	1.29197	2.68236	25.9671	1.06131e-88	4.6048e-88	190.745
SQSTM1	-1.00099	4.33927	-25.8684	2.80514e-88	1.21048e-87	189.772
PRKD1	0.728104	1.97173	25.6998	1.48093e-87	6.35599e-87	188.107
JUN	1.76176	4.05956	25.6864	1.69053e-87	7.21656e-87	187.974
MICB	0.97982	0.850817	25.6683	2.02143e-87	8.58296e-87	187.795
AKR1C1	-1.56031	1.57839	-25.6107	3.57379e-87	1.50936e-86	187.225
EGFR	3.03414	2.92929	25.4406	1.92175e-86	8.07336e-86	185.542
VHL	0.653145	2.5332	25.2369	1.4456e-85	6.04107e-85	183.523
BCHE	1.50717	2.59989	25.1154	4.82754e-85	2.00684e-84	182.316
NOTCH1	1.18264	2.46604	24.8209	9.00549e-84	3.72415e-83	179.388
SPP1	3.29691	6.65029	24.5752	1.04101e-82	4.28271e-82	176.939
GSTZ1	-0.799292	2.14359	-24.4354	4.20091e-82	1.71934e-81	175.543
ABCA1	1.20264	2.12621	24.3982	6.08652e-82	2.47831e-81	175.172
HFE	0.846678	1.08259	24.2325	3.18674e-81	1.29095e-80	173.516
RAC2	1.27043	1.715	24.1723	5.82041e-81	2.34589e-80	172.913
HSPA4	0.694597	3.3781	24.1586	6.67115e-81	2.6752e-80	172.777
ABCC1	0.730675	1.46019	24.1581	6.7075e-81	2.67626e-80	172.771
VCAM1	1.57141	1.84634	24.1429	7.8048e-81	3.09851e-80	172.62
HADHA	0.708167	4.12122	24.1327	8.64454e-81	3.41481e-80	172.517
MAPK9	-0.773875	2.75594	-24.0981	1.22239e-80	4.80483e-80	172.171
HMGB1	-1.03714	5.01919	-24.0355	2.28719e-80	8.94594e-80	171.544
MSRB1	0.766377	2.936	24.0117	2.9023e-80	1.12962e-79	171.306
RYR2	-1.76346	1.30967	-23.9908	3.57641e-80	1.3852e-79	171.097
AKT1	-0.693575	3.30224	-23.835	1.70488e-79	6.57122e-79	169.534
DYNLL1	-1.11482	5.98663	-23.8084	2.2259e-79	8.53801e-79	169.267
GSTM3	-1.42558	3.84028	-23.7639	3.47771e-79	1.32755e-78	168.821
BCL2L11	0.679529	1.31694	23.7163	5.60414e-79	2.12904e-78	168.344
SGCB	1.32597	3.43641	23.7132	5.78449e-79	2.18709e-78	168.312
AARS2	0.62324	1.67712	23.669	9.00905e-79	3.39013e-78	167.869
EIF2AK4	-0.646568	2.44722	-23.6609	9.76721e-79	3.6581e-78	167.788
MSRB2	-0.800795	3.38733	-23.4017	1.32029e-77	4.92164e-77	165.183
ALOX12	0.585049	0.488314	23.4002	1.34068e-77	4.97429e-77	165.167
ELN	1.50339	2.8302	23.3948	1.41513e-77	5.22611e-77	165.113
GDF15	1.59739	1.35376	23.3044	3.51221e-77	1.29106e-76	164.204
LTF	3.53093	2.08822	23.2603	5.47751e-77	2.00421e-76	163.759
PTS	-0.814182	2.92509	-23.1577	1.53757e-76	5.60012e-76	162.727
MAPK14	0.496811	2.38845	23.1231	2.17863e-76	7.89879e-76	162.378
SST	-3.05814	3.39427	-23.0979	2.80866e-76	1.01367e-75	162.124
ATP5F1A	-1.06448	5.11063	-23.0852	3.1911e-76	1.14648e-75	161.996
RAC1	0.882447	5.49041	22.8921	2.23417e-75	7.99067e-75	160.05
PPOX	-0.687762	2.60724	-22.8312	4.13014e-75	1.47055e-74	159.435
OGDH	0.713761	3.64813	22.8026	5.50745e-75	1.9522e-74	159.147
FTL	1.8096	9.4891	22.7488	9.48368e-75	3.34669e-74	158.603
TNF	0.888284	0.493376	22.7398	1.03865e-74	3.64905e-74	158.512
MGST1	-1.84389	3.88561	-22.6904	1.70881e-74	5.97707e-74	158.014
RELA	0.581527	3.14891	22.6092	3.88037e-74	1.35132e-73	157.194
OSGIN2	0.783042	2.18063	22.5876	4.82821e-74	1.67406e-73	156.975
GLUL	-1.68896	6.43013	-22.3572	4.95285e-73	1.70981e-72	154.647
MRPS14	0.642122	3.10868	22.3374	6.04615e-73	2.0782e-72	154.447
CYP2C8	-0.882346	0.881608	-22.2746	1.14187e-72	3.90794e-72	153.811
TSPO	1.16703	3.81172	22.1705	3.2717e-72	1.1149e-71	152.758
TPD52	-1.00273	2.92705	-22.103	6.48059e-72	2.19897e-71	152.075
CXCR4	1.80578	2.92344	22.0561	1.04153e-71	3.51904e-71	151.6
ACOX1	0.508723	2.51984	22.052	1.08563e-71	3.65251e-71	151.559
CAV1	1.55148	2.71837	21.8494	8.45306e-71	2.83195e-70	149.506
NOX4	0.805775	0.753141	21.6822	4.59777e-70	1.53388e-69	147.812
SIRT3	-0.794196	2.83275	-21.6745	4.97086e-70	1.65141e-69	147.734
E2F1	1.133	2.16254	21.5924	1.14347e-69	3.78298e-69	146.901
DECR1	-0.72803	3.61091	-21.5691	1.44717e-69	4.76786e-69	146.665
TRPM2	-1.08505	2.37705	-21.5035	2.81619e-69	9.23989e-69	145.999
TAC1	-2.90107	3.03347	-21.4899	3.23238e-69	1.05618e-68	145.861
TLR2	1.15652	1.52026	21.4819	3.50482e-69	1.1405e-68	145.781
FASTKD2	0.408707	1.85167	21.4086	7.37595e-69	2.39041e-68	145.036
DMD	-0.666566	1.80816	-21.3435	1.42702e-68	4.6059e-68	144.376
IL1A	0.793545	0.527257	21.2221	4.8956e-68	1.57373e-67	143.144
CPT2	-0.502973	1.56314	-21.2177	5.11584e-68	1.63789e-67	143.1
ACTB	1.55203	8.40045	21.2105	5.5029e-68	1.75474e-67	143.027
TNFRSF1B	1.21073	2.38659	21.159	9.28531e-68	2.94902e-67	142.503
ASL	-0.53616	2.02167	-21.1519	9.98419e-68	3.15835e-67	142.431
TXNRD1	0.670992	2.88983	21.1343	1.19382e-67	3.76148e-67	142.252
PRKCB	-1.73734	2.49418	-21.1021	1.6547e-67	5.193e-67	141.926
TMEM161A	0.549691	2.55768	21.0413	3.06807e-67	9.59073e-67	141.308
GFER	-0.46176	2.27819	-21.008	4.30298e-67	1.33983e-66	140.97
ADRB2	0.704219	0.833172	20.8604	1.92606e-66	5.97379e-66	139.471
ALAD	-0.935425	3.67514	-20.704	9.4387e-66	2.91608e-65	137.882
HDAC1	0.561404	3.1943	20.5967	2.80766e-65	8.64063e-65	136.792
GADD45A	1.38276	3.594	20.55	4.50879e-65	1.38223e-64	136.318
NR3C1	0.478351	2.30114	20.5461	4.6937e-65	1.43338e-64	136.278
CACNA1C	-0.659412	1.11508	-20.5422	4.88308e-65	1.4855e-64	136.238
DYRK3	0.651485	1.09313	20.4713	1.00382e-64	3.0421e-64	135.518
MYLK	-1.43282	2.48354	-20.0896	4.85669e-63	1.46624e-62	131.639
NOTCH3	1.143	2.46864	20.0782	5.44998e-63	1.63912e-62	131.524
DRD2	-2.10217	2.10589	-19.8415	6.04086e-62	1.80998e-61	129.119
SPR	0.773203	2.49511	19.7988	9.32426e-62	2.78326e-61	128.685
KCNE2	-0.482709	0.421705	-19.7431	1.64307e-61	4.88613e-61	128.119
CFTR	-0.84721	0.791154	-19.721	2.05653e-61	6.09284e-61	127.894
NDUFA6	0.674636	4.21097	19.6925	2.74671e-61	8.10738e-61	127.605
PECAM1	1.02059	2.55442	19.6548	4.02583e-61	1.18389e-60	127.223
AGT	1.80899	5.33796	19.594	7.46695e-61	2.18773e-60	126.605
SLC25A20	0.726693	2.69217	19.5276	1.46609e-60	4.27968e-60	125.931
BRCA2	0.539449	0.40165	19.5261	1.48825e-60	4.32848e-60	125.916
BCKDHB	0.635951	2.22777	19.3496	8.942e-60	2.59122e-59	124.123
G6PD	0.50821	2.96015	19.3389	9.96908e-60	2.87834e-59	124.015
KEAP1	0.59906	3.6377	19.3308	1.08254e-59	3.11425e-59	123.932
ABL1	0.722911	3.00964	19.2811	1.79266e-59	5.13852e-59	123.428
NOS1	-0.91738	0.91725	-19.2361	2.83063e-59	8.08459e-59	122.971
TGFB2	1.04211	1.98953	19.2299	3.01255e-59	8.57336e-59	122.909
CALM3	-1.60975	5.82516	-19.2116	3.62849e-59	1.02894e-58	122.723
ABCB1	-0.951725	2.25058	-19.1942	4.32817e-59	1.22298e-58	122.547
SDHAF1	0.60137	2.76188	19.095	1.18454e-58	3.33518e-58	121.541
GFM1	-0.383973	2.37856	-19.0855	1.30513e-58	3.66175e-58	121.444
IRS1	0.607389	0.960931	19.0685	1.55035e-58	4.33443e-58	121.272
MRPS34	0.581759	3.9889	19.0594	1.70115e-58	4.73934e-58	121.179
TRPV4	0.55796	0.402387	19.0337	2.2068e-58	6.12656e-58	120.919
STK4	0.343671	1.95885	19.0245	2.42323e-58	6.704e-58	120.825
HSPA1A	-2.10909	4.77073	-19.0153	2.66167e-58	7.33807e-58	120.731
ECHS1	0.641307	4.50523	18.9797	3.81744e-58	1.0488e-57	120.371
QRSL1	0.622833	1.81506	18.895	9.01258e-58	2.46758e-57	119.512
CYC1	0.712475	4.53958	18.8807	1.04183e-57	2.84265e-57	119.367
TRPM3	-0.705265	1.00137	-18.8796	1.05384e-57	2.86557e-57	119.356
CYP17A1	-0.641542	0.420239	-18.8447	1.50136e-57	4.06852e-57	119.002
SERPINF1	1.25879	2.55067	18.6635	9.42327e-57	2.54493e-56	117.166
PLA2G2A	2.18057	1.44357	18.6622	9.54294e-57	2.56851e-56	117.154
CDKN1A	1.59457	3.52488	18.5468	3.07116e-56	8.23817e-56	115.986
TXN	0.742344	4.90798	18.4909	5.41134e-56	1.44667e-55	115.42
MAP2K2	-0.655194	4.23672	-18.466	6.96e-56	1.85444e-55	115.168
CEBPB	0.891129	2.90359	18.4409	8.97309e-56	2.38282e-55	114.914
KRAS	0.413677	2.07715	18.4377	9.27162e-56	2.45389e-55	114.881
GCLC	-0.565578	2.44546	-18.4136	1.18304e-55	3.12071e-55	114.638
ATF2	0.353067	2.63605	18.3609	2.01765e-55	5.30468e-55	114.104
EME2	-0.718309	1.7716	-18.3307	2.73754e-55	7.17362e-55	113.799
STAT3	0.638318	3.25441	18.3106	3.35422e-55	8.76069e-55	113.596
SERPINA1	1.44944	2.3154	18.3039	3.58924e-55	9.34378e-55	113.529
THBD	0.999693	1.33424	18.239	6.92051e-55	1.79571e-54	112.873
MAPK1	0.909354	3.63994	18.0466	4.83925e-54	1.25158e-53	110.929
CAMK2G	-0.799908	3.10585	-18.0179	6.46521e-54	1.66668e-53	110.64
SCARA3	1.10216	3.85818	17.9928	8.33234e-54	2.14106e-53	110.386
CRAT	0.573291	3.23291	17.9498	1.28634e-53	3.29469e-53	109.952
CAT	0.622635	3.17189	17.9161	1.80679e-53	4.61283e-53	109.613
SNAP25	-2.32975	4.79257	-17.8357	4.06479e-53	1.03444e-52	108.803
RHOA	0.686582	5.3778	17.8162	4.95259e-53	1.25634e-52	108.605
PRKCG	-1.95162	2.03837	-17.7571	8.9836e-53	2.27165e-52	108.01
FN1	1.2704	4.31917	17.6577	2.44593e-52	6.16529e-52	107.01
TXNIP	1.2633	4.38551	17.6296	3.24544e-52	8.15468e-52	106.727
PRDX5	0.821687	6.04368	17.616	3.72333e-52	9.32593e-52	106.59
CYP2D6	-0.842097	1.19044	-17.5844	5.11831e-52	1.27797e-51	106.272
IL1RN	0.860625	0.698975	17.5821	5.23832e-52	1.30383e-51	106.249
CDKN1B	0.695421	3.74554	17.5401	7.99756e-52	1.98439e-51	105.826
KCNJ5	0.791645	0.76082	17.5326	8.61969e-52	2.1321e-51	105.751
VIM	1.2617	6.15854	17.5117	1.06379e-51	2.62314e-51	105.541
NOSTRIN	-0.803228	1.70857	-17.4442	2.09713e-51	5.15518e-51	104.863
STAT1	0.881385	3.0244	17.4265	2.50709e-51	6.14392e-51	104.684
ZFAND1	-0.49361	2.33494	-17.3741	4.24508e-51	1.03711e-50	104.158
CXCL8	2.05083	1.80701	17.3723	4.32478e-51	1.05334e-50	104.14
KDR	0.75397	1.60546	17.324	7.02561e-51	1.70591e-50	103.655
BAX	0.553247	3.4533	17.2397	1.63857e-50	3.96653e-50	102.809
ACTA1	-0.92155	1.33847	-17.2313	1.78157e-50	4.2996e-50	102.725
PRKN	-0.631482	1.1803	-17.2118	2.16804e-50	5.21643e-50	102.529
PRKAA1	0.412564	2.26353	17.173	3.20007e-50	7.67631e-50	102.14
ALDH3A2	-0.518917	2.8203	-17.1371	4.58651e-50	1.09689e-49	101.781
ALDH9A1	0.568354	3.88444	16.9659	2.54965e-49	6.07935e-49	100.067
MIEF2	0.460945	1.85228	16.9041	4.73477e-49	1.12557e-48	99.449
AKR1C3	-1.03337	2.20605	-16.8458	8.48229e-49	2.01043e-48	98.8667
SLC22A5	-0.458149	1.61533	-16.8043	1.28504e-48	3.03668e-48	98.4518
CALM1	-1.01981	5.89282	-16.7683	1.84077e-48	4.33702e-48	98.0928
NOS3	-0.795278	1.53824	-16.7665	1.87379e-48	4.40175e-48	98.075
EIF2AK3	0.503528	1.77683	16.7434	2.36067e-48	5.52913e-48	97.8444
FMR1	-0.40455	2.62191	-16.7133	3.18867e-48	7.44648e-48	97.5441
BDKRB2	0.713223	0.553347	16.5772	1.24091e-47	2.88939e-47	96.187
HSPA1B	-1.7523	4.5145	-16.5501	1.62582e-47	3.77457e-47	95.9172
FANCD2	0.61442	1.08973	16.4322	5.25875e-47	1.21733e-46	94.7448
PLG	-0.413888	0.258792	-16.395	7.6175e-47	1.75823e-46	94.3748
C1QBP	0.512648	4.24161	16.3162	1.66837e-46	3.83966e-46	93.5919
GCLM	0.50322	1.88045	16.2766	2.47082e-46	5.67002e-46	93.1998
MT-TL1	0.660012	0.302503	16.1794	6.49125e-46	1.48532e-45	92.2353
PNKP	-0.423348	2.604	-16.1677	7.28979e-46	1.66325e-45	92.1194
THBS1	1.23611	1.59634	16.1048	1.35978e-45	3.0936e-45	91.4969
OLR1	1.30822	2.19635	16.072	1.88265e-45	4.27094e-45	91.172
NDRG1	-1.47865	4.53654	-16.058	2.16322e-45	4.89345e-45	91.0333
DNM1L	-0.476567	3.19287	-16.021	3.11992e-45	7.03754e-45	90.6677
CCL4	1.20712	1.31832	15.9871	4.36227e-45	9.81201e-45	90.333
RPS27A	-0.950668	6.55124	-15.9585	5.78962e-45	1.29857e-44	90.0504
POMC	-0.790256	1.30795	-15.9491	6.35243e-45	1.4208e-44	89.9578
CYP2J2	-0.801875	2.39088	-15.9387	7.04022e-45	1.57021e-44	89.8551
ETFA	-0.477118	3.56961	-15.9241	8.13329e-45	1.80892e-44	89.711
CCL5	1.08129	1.39432	15.912	9.17214e-45	2.03427e-44	89.591
GPT	-0.710933	1.49026	-15.8872	1.17143e-44	2.59085e-44	89.3468
IKBKB	-0.340641	2.51056	-15.8308	2.04615e-44	4.5129e-44	88.79
ATM	-0.563568	1.83637	-15.8092	2.53123e-44	5.56731e-44	88.5776
EPHX2	-0.642212	2.27752	-15.7983	2.81912e-44	6.18338e-44	88.47
CAMK2A	-1.8387	3.0135	-15.7807	3.35458e-44	7.33757e-44	88.2964
CASP1	0.829202	1.93317	15.7274	5.67536e-44	1.23798e-43	87.7715
PTCD3	-0.351692	2.84689	-15.7252	5.80083e-44	1.26188e-43	87.7497
MB	-0.86131	1.07758	-15.7054	7.04818e-44	1.52903e-43	87.5552
DLAT	0.374908	2.41927	15.6673	1.0256e-43	2.21888e-43	87.1808
CCL2	1.83801	2.77644	15.6305	1.47367e-43	3.17961e-43	86.8189
CYP11A1	-0.629076	0.906635	-15.6151	1.71587e-43	3.69215e-43	86.667
MAPT	-0.894164	3.47621	-15.5151	4.58733e-43	9.84415e-43	85.6854
HSP90AB1	0.90644	6.38459	15.4355	1.0022e-42	2.14487e-42	84.9053
CASP8	0.462429	1.18742	15.3838	1.66408e-42	3.55183e-42	84.3992
JAK2	0.342542	1.4207	15.3514	2.28645e-42	4.86714e-42	84.082
HMOX2	-0.617996	3.73771	-15.3497	2.32398e-42	4.9338e-42	84.0658
ICAM1	1.06399	1.92173	15.2375	6.97053e-42	1.47589e-41	82.9695
ZFP36	1.40455	3.9953	15.2027	9.79329e-42	2.06805e-41	82.6301
HBG2	-0.899545	0.725601	-15.1976	1.02938e-41	2.16798e-41	82.5804
IL1B	1.11829	1.32886	15.1863	1.14932e-41	2.41418e-41	82.4704
ALOX5	0.885665	1.93163	15.0209	5.77041e-41	1.20889e-40	80.8601
QRICH1	0.369456	2.97866	14.9936	7.53159e-41	1.57371e-40	80.5943
ITGAM	0.77894	1.59983	14.952	1.12871e-40	2.35221e-40	80.1906
PRKAB1	0.292777	2.50672	14.9111	1.68109e-40	3.49421e-40	79.793
CTNNB1	0.432259	4.08983	14.8429	3.26054e-40	6.75946e-40	79.132
EP300	0.4263	2.04047	14.8345	3.53743e-40	7.31438e-40	79.0507
TG	-0.791808	0.784065	-14.814	4.31432e-40	8.89759e-40	78.8526
NOSIP	-0.474321	3.32062	-14.757	7.49738e-40	1.54221e-39	78.3012
NOS2	1.15631	0.904994	14.7487	8.12386e-40	1.66676e-39	78.2211
IL18	0.902247	1.84225	14.7312	9.62901e-40	1.97047e-39	78.0515
GSTP1	0.653905	5.49248	14.6773	1.62275e-39	3.31224e-39	77.5307
MMP1	0.675048	0.334507	14.6471	2.17255e-39	4.42309e-39	77.2396
CTSB	0.780633	5.1953	14.6451	2.21588e-39	4.49977e-39	77.2199
FMO4	0.525907	1.00681	14.5095	8.20103e-39	1.66113e-38	75.9144
MT-ND2	-1.29736	10.1469	-14.4357	1.67059e-38	3.3752e-38	75.2046
PRDX6	0.622824	5.07604	14.2865	7.00222e-38	1.41111e-37	73.775
XRCC1	0.35004	2.70148	14.2633	8.75169e-38	1.7592e-37	73.5526
PARP1	-0.487762	3.38793	-14.2191	1.33638e-37	2.67951e-37	73.1304
TRDN	-0.765544	0.630692	-14.1924	1.72619e-37	3.45237e-37	72.8751
NQO1	-0.791364	3.2615	-14.1615	2.31968e-37	4.62771e-37	72.5803
S100A9	1.64473	3.65704	14.0367	7.64196e-37	1.52073e-36	71.3912
MRPS16	0.347935	3.14968	14.0217	8.81593e-37	1.74996e-36	71.2487
HSF1	-0.379086	3.29494	-13.9235	2.24541e-36	4.44602e-36	70.3164
SOD1	-0.607824	5.92171	-13.8866	3.18978e-36	6.30021e-36	69.9663
DLD	0.42458	3.20752	13.861	4.06507e-36	8.00909e-36	69.7245
AKR1A1	0.391426	3.78092	13.7967	7.48604e-36	1.47127e-35	69.1156
CYGB	-0.832911	1.7061	-13.7828	8.53793e-36	1.67386e-35	68.9845
OSGIN1	-0.539822	1.37047	-13.7069	1.75194e-35	3.42621e-35	68.2678
NPY	-1.97358	3.1343	-13.6984	1.89865e-35	3.70401e-35	68.1876
MAP3K7	0.293894	2.35067	13.6956	1.94814e-35	3.79124e-35	68.1619
ELANE	0.480269	0.36981	13.5229	9.93639e-35	1.92897e-34	66.5375
PPIF	0.569461	3.43695	13.274	1.02513e-33	1.98524e-33	64.2111
TH	-1.05643	0.763515	-13.2653	1.11258e-33	2.14937e-33	64.1295
PRKG1	-0.387948	0.849446	-13.2403	1.40438e-33	2.7065e-33	63.8973
GLRX2	-0.312004	2.1449	-13.2343	1.48577e-33	2.85642e-33	63.8412
NFKBIA	0.825326	3.99289	13.234	1.49025e-33	2.85812e-33	63.8382
PON1	-0.428965	0.485766	-13.2256	1.61145e-33	3.08311e-33	63.7602
BRCA1	0.42044	1.27428	13.204	1.97031e-33	3.76064e-33	63.5598
ACHE	-1.00437	2.65136	-13.1225	4.21033e-33	8.01679e-33	62.803
CTSD	-0.611206	4.75332	-13.1214	4.25457e-33	8.08164e-33	62.7926
POLR1C	-0.330676	2.17866	-12.9416	2.25421e-32	4.2717e-32	61.131
NGB	-0.985833	1.15268	-12.8677	4.46431e-32	8.43967e-32	60.4501
EGF	0.426702	0.534896	12.8042	8.01485e-32	1.51159e-31	59.8671
MAPK8	-0.337627	1.92083	-12.75	1.31972e-31	2.48307e-31	59.3702
MANF	0.507453	3.56049	12.7108	1.89217e-31	3.55173e-31	59.0112
SHC1	0.646079	2.87732	12.7097	1.9103e-31	3.57731e-31	59.0017
MTRR	-0.338395	2.42142	-12.6776	2.56478e-31	4.79162e-31	58.7082
MSRB3	-0.455459	1.92773	-12.6221	4.2659e-31	7.951e-31	58.2014
FLT1	-0.605396	2.21391	-12.614	4.59448e-31	8.54337e-31	58.1275
SESN1	-0.427709	2.73038	-12.5552	7.86382e-31	1.45885e-30	57.5921
EPX	0.28896	0.254011	12.3762	4.01141e-30	7.42438e-30	55.9692
MIPEP	0.364675	1.97788	12.2198	1.652e-29	3.05044e-29	54.5596
JUNB	0.928684	4.08809	12.213	1.7563e-29	3.2355e-29	54.4987
YARS2	0.313035	1.98314	12.1984	2.00405e-29	3.68336e-29	54.3673
PAH	-0.412797	0.508656	-12.1969	2.02999e-29	3.72243e-29	54.3545
ITGB1	-0.670828	3.3134	-12.1642	2.72715e-29	4.9893e-29	54.0605
AOX1	0.481046	0.678765	12.1438	3.27492e-29	5.97767e-29	53.8782
CNR1	0.955524	2.20549	12.0385	8.43604e-29	1.53629e-28	52.9362
INSR	0.354851	1.87969	12.0274	9.31085e-29	1.69172e-28	52.8379
CCND1	0.725421	2.62178	11.9702	1.55373e-28	2.81659e-28	52.3282
FOXO3	0.358296	2.3697	11.9673	1.59505e-28	2.88489e-28	52.302
ADM	1.12926	2.84755	11.9624	1.66682e-28	3.00785e-28	52.2582
ALOX15	-0.395346	0.350249	-11.8204	5.90407e-28	1.063e-27	50.9993
MTOR	-0.300104	2.52896	-11.8067	6.66567e-28	1.19741e-27	50.8785
DUSP1	1.03411	4.26879	11.7556	1.04956e-27	1.88115e-27	50.4267
MAPKAP1	-0.378984	3.37088	-11.7085	1.59188e-27	2.84674e-27	50.0121
HSPD1	-0.511301	4.48572	-11.6572	2.50416e-27	4.4681e-27	49.5613
PLAT	0.666694	2.59982	11.6234	3.37369e-27	6.00607e-27	49.2647
F3	0.978993	4.09735	11.6077	3.8751e-27	6.88329e-27	49.1268
FMO2	-0.465875	0.776064	-11.5869	4.65486e-27	8.24991e-27	48.9444
CREB1	0.232156	1.86799	11.4951	1.0417e-26	1.84212e-26	48.1429
FDXR	0.37845	2.01692	11.4766	1.22551e-26	2.16234e-26	47.9812
PDE5A	-0.320059	1.25899	-11.4343	1.77463e-26	3.12429e-26	47.6129
CRHR2	-0.373475	0.410778	-11.4234	1.9511e-26	3.42737e-26	47.5186
GFM2	-0.234649	2.31481	-11.3843	2.74534e-26	4.81192e-26	47.1788
RB1	0.941672	2.58087	11.3326	4.30572e-26	7.53027e-26	46.7311
TARS2	0.25353	2.63477	11.3282	4.47582e-26	7.81055e-26	46.6926
MAOB	0.901209	4.37643	11.3267	4.53435e-26	7.89534e-26	46.6797
CYB5R3	-0.44775	4.53093	-11.2815	6.71531e-26	1.16673e-25	46.289
SLC2A4	-0.388015	0.725055	-11.2262	1.08502e-25	1.88101e-25	45.8118
UBE3A	-0.794374	2.37528	-11.1578	1.95847e-25	3.38786e-25	45.2245
NLRP3	0.378185	1.13262	11.0815	3.782e-25	6.52807e-25	44.5701
TTN	-0.253829	0.256926	-11.0203	6.39473e-25	1.10139e-24	44.0478
ACADM	-0.293314	3.20742	-11.0068	7.18025e-25	1.23401e-24	43.9326
GATC	0.248161	2.07248	11.0004	7.58545e-25	1.30083e-24	43.878
ATP5F1E	0.401151	4.28395	10.9329	1.35172e-24	2.31307e-24	43.3036
NPPB	-0.775512	0.893329	-10.8451	2.85477e-24	4.8746e-24	42.5604
GBA	0.328391	3.09523	10.7931	4.44173e-24	7.5681e-24	42.121
EPO	0.326521	0.249259	10.7517	6.30463e-24	1.07192e-23	41.7729
KCNQ1	0.967772	1.10883	10.7317	7.4671e-24	1.26685e-23	41.6047
PTGS2	0.696681	1.01261	10.65	1.48831e-23	2.51966e-23	40.9193
MTHFR	-0.228885	1.69448	-10.5013	5.18029e-23	8.75138e-23	39.68
PPARA	-0.267593	1.51877	-10.4945	5.48232e-23	9.24196e-23	39.6237
PTGIS	0.503257	0.874589	10.4903	5.67774e-23	9.55111e-23	39.5889
TPO	-0.338368	0.232024	-10.4782	6.281e-23	1.05436e-22	39.4886
PPP3CA	-0.937814	3.72582	-10.4485	8.04579e-23	1.34775e-22	39.2426
BACE1	-0.596686	2.95201	-10.4333	9.12592e-23	1.52547e-22	39.1174
EEF1A1	-0.770233	8.324	-10.3792	1.43169e-22	2.38815e-22	38.6701
TJP1	-0.410989	3.23357	-10.3746	1.4865e-22	2.47439e-22	38.6328
AGRN	0.520069	3.28485	10.2675	3.60686e-22	5.99131e-22	37.7524
VWF	0.672157	3.05737	10.2632	3.73546e-22	6.19198e-22	37.7176
MT-ATP6	-0.842657	10.9019	-10.174	7.78226e-22	1.28732e-21	36.9887
MAP2K3	0.318142	2.44748	10.138	1.04558e-21	1.72597e-21	36.6955
LDHA	0.586024	5.07566	10.1257	1.15583e-21	1.904e-21	36.596
PTK2B	-0.68989	2.90373	-10.0698	1.8249e-21	2.99994e-21	36.1426
EIF2S1	0.294334	3.0893	10.0472	2.19402e-21	3.59928e-21	35.9597
FOXO1	0.378798	2.08327	10.0291	2.54334e-21	4.16374e-21	35.813
CASP9	-0.270192	2.32358	-9.98671	3.5881e-21	5.86204e-21	35.4714
ERN1	0.247624	0.984025	9.90785	6.79491e-21	1.10784e-20	34.8376
MTFMT	0.24394	1.75412	9.87668	8.7378e-21	1.42168e-20	34.588
CPT1A	0.371854	2.37301	9.86898	9.29751e-21	1.50966e-20	34.5264
SETD2	0.228372	2.27037	9.84021	1.17214e-20	1.89935e-20	34.2965
CASP7	0.37752	1.88416	9.78036	1.89537e-20	3.06502e-20	33.8197
ERCC8	-0.220096	1.35336	-9.73689	2.68418e-20	4.33179e-20	33.4744
SIRT2	-0.685942	4.47917	-9.70125	3.56788e-20	5.74624e-20	33.1921
PTEN	-0.236461	2.38271	-9.66389	4.80467e-20	7.72248e-20	32.8968
HSPA8	0.537252	6.49072	9.63641	5.97798e-20	9.58891e-20	32.6801
NTHL1	-0.358026	2.76569	-9.59008	8.63234e-20	1.38187e-19	32.3157
DDAH2	0.391352	3.90455	9.58151	9.23899e-20	1.47601e-19	32.2483
ERCC6	-0.207338	0.925032	-9.57792	9.50491e-20	1.51544e-19	32.2202
HSPA9	-0.29109	4.20159	-9.57103	1.00373e-19	1.59712e-19	32.1661
GPX4	-0.447644	5.93759	-9.55205	1.16621e-19	1.85195e-19	32.0173
IL10	0.33428	0.371207	9.46086	2.39207e-19	3.79103e-19	31.3049
PLCG2	-0.33991	1.2827	-9.38085	4.47663e-19	7.08057e-19	30.6836
APOA1	-0.293558	0.631157	-9.15675	2.54426e-18	4.01619e-18	28.9615
AKR1B1	0.314567	4.39305	9.14876	2.70566e-18	4.26248e-18	28.9005
PIK3R1	0.406172	2.94934	9.06532	5.12999e-18	8.06576e-18	28.2667
CHUK	-0.172483	1.90855	-9.05535	5.53597e-18	8.68688e-18	28.1913
GLUD1	-0.52522	5.07059	-9.03091	6.67107e-18	1.04474e-17	28.0065
GJA1	0.886026	5.15555	9.01651	7.44488e-18	1.16363e-17	27.8978
MAP2K7	-0.229754	2.50372	-8.98961	9.13637e-18	1.4252e-17	27.695
MT-CO1	0.741375	10.889	8.985	9.46276e-18	1.47322e-17	27.6603
NUDT1	0.343904	2.86643	8.91001	1.6706e-17	2.5958e-17	27.0974
DNMT1	-0.293385	2.55029	-8.87488	2.17805e-17	3.37768e-17	26.8347
CASQ2	-0.348992	0.70564	-8.85608	2.50934e-17	3.88386e-17	26.6946
IDO1	0.428869	0.275989	8.83134	3.02275e-17	4.66939e-17	26.5103
MAOA	-0.400472	2.49798	-8.67774	9.52547e-17	1.46859e-16	25.3742
TPH1	0.24813	0.314783	8.58776	1.85431e-16	2.85334e-16	24.7151
CD69	0.528301	0.932599	8.58623	1.87533e-16	2.8801e-16	24.7039
FOS	0.893181	4.46394	8.57798	1.99291e-16	3.05477e-16	24.6438
ACAD9	0.147425	2.589	8.5102	3.28026e-16	5.01835e-16	24.1508
PLA2G7	0.428327	1.09522	8.50381	3.43772e-16	5.24914e-16	24.1045
MDM2	-0.645216	2.93561	-8.50194	3.4852e-16	5.31142e-16	24.0909
COX5A	-0.329126	5.09113	-8.39466	7.62361e-16	1.15961e-15	23.3169
CYP19A1	0.368489	0.505571	8.34356	1.10425e-15	1.67643e-15	22.9506
CRH	-0.58392	0.666697	-8.332	1.20046e-15	1.81902e-15	22.868
OPRM1	-0.21703	0.159586	-8.32422	1.26988e-15	1.92055e-15	22.8124
ADRB1	-0.502007	1.36377	-8.30134	1.49783e-15	2.26099e-15	22.6492
UCN2	0.287578	0.308431	8.24708	2.21299e-15	3.33419e-15	22.2634
CDKN2A	0.836148	1.28578	8.19921	3.11816e-15	4.68906e-15	21.9246
PRKAA2	0.241719	0.922741	8.17888	3.60553e-15	5.41171e-15	21.7811
OXTR	0.557397	1.62949	8.15818	4.17878e-15	6.26028e-15	21.6353
VDAC1	0.332187	4.79781	8.13337	4.98583e-15	7.45526e-15	21.4609
NDUFS1	-0.178342	2.7837	-8.12079	5.45182e-15	8.13673e-15	21.3726
F8	-0.615706	1.85908	-8.09503	6.54479e-15	9.74965e-15	21.1921
MMP3	0.332082	0.276115	8.02419	1.0795e-14	1.6051e-14	20.6979
SERP1	0.242473	3.74534	8.01423	1.15787e-14	1.71841e-14	20.6287
DUSP19	0.261719	0.909022	7.95264	1.78382e-14	2.64245e-14	20.202
P4HB	0.511391	4.66527	7.92974	2.09357e-14	3.09553e-14	20.0439
FARS2	0.180689	1.86096	7.88686	2.82277e-14	4.16595e-14	19.7489
TLR9	-0.173973	0.159063	-7.87964	2.96811e-14	4.37232e-14	19.6993
SLC25A4	-0.335576	3.60965	-7.80112	5.1135e-14	7.51874e-14	19.1626
NRF1	0.177079	2.14042	7.78612	5.67112e-14	8.32323e-14	19.0604
LMNA	0.382405	3.30247	7.73709	7.94569e-14	1.164e-13	18.7277
FMO1	0.25699	0.250401	7.73216	8.21919e-14	1.20185e-13	18.6943
PARK7	-0.35845	5.66561	-7.71746	9.09045e-14	1.3268e-13	18.595
BCL2	-0.216785	1.56648	-7.69545	1.0568e-13	1.53963e-13	18.4464
PDLIM4	0.612248	2.6493	7.69099	1.08952e-13	1.58439e-13	18.4163
PXN	-0.25	2.35038	-7.63506	1.5951e-13	2.31538e-13	18.0404
VEGFA	0.654279	3.28795	7.6089	1.90508e-13	2.76028e-13	17.8653
GPX2	-0.194113	0.313562	-7.59817	2.04874e-13	2.96302e-13	17.7937
IL4	0.18127	0.120186	7.55265	2.78678e-13	4.0231e-13	17.4904
BMP6	-0.321214	1.16421	-7.54426	2.94894e-13	4.24947e-13	17.4346
CASP4	0.387169	1.81507	7.53215	3.19967e-13	4.60242e-13	17.3542
EHHADH	0.21875	1.17525	7.47945	4.55778e-13	6.54288e-13	17.0055
ASS1	-0.511722	3.00832	-7.47921	4.56519e-13	6.54288e-13	17.0039
VIP	-0.418337	0.67445	-7.42798	6.42811e-13	9.19626e-13	16.6668
ARG2	-0.311438	1.67329	-7.37008	9.44413e-13	1.34868e-12	16.2878
ACP1	-0.216807	3.5985	-7.29749	1.52499e-12	2.17387e-12	15.8159
MT-ND5	-0.64016	9.0453	-7.29593	1.54074e-12	2.19238e-12	15.8058
GCH1	-0.268454	1.52299	-7.21854	2.55791e-12	3.63323e-12	15.3068
SGK1	-0.456892	3.30543	-7.16973	3.51443e-12	4.98296e-12	14.9942
NFE2L2	0.228864	3.55225	7.03375	8.4437e-12	1.19506e-11	14.132
MAPK11	-0.351758	2.88144	-7.02243	9.07802e-12	1.28255e-11	14.0608
CRP	-0.188566	0.1221	-7.00544	1.01179e-11	1.42692e-11	13.9542
BLVRB	0.274909	3.57306	6.99451	1.08483e-11	1.52723e-11	13.8856
C9orf72	-0.260506	2.02129	-6.97358	1.23945e-11	1.74181e-11	13.7546
NR2C2	-0.196406	2.11495	-6.9341	1.59235e-11	2.23379e-11	13.5084
GLA	-0.180795	2.24168	-6.90494	1.91462e-11	2.68114e-11	13.3273
DBH	0.177447	0.266075	6.87708	2.28215e-11	3.19019e-11	13.1548
PRKCD	0.318731	2.20748	6.76597	4.57212e-11	6.38007e-11	12.4723
ATP2A2	-0.289196	3.93304	-6.71358	6.32609e-11	8.81213e-11	12.1535
LPO	-0.152099	0.175651	-6.7026	6.76986e-11	9.41378e-11	12.087
CD40	0.236408	1.85382	6.7015	6.81596e-11	9.46132e-11	12.0803
NOS1AP	-0.272883	1.07437	-6.69877	6.93168e-11	9.60515e-11	12.0638
CYP1B1	0.430534	1.40127	6.65154	9.26844e-11	1.28208e-10	11.7787
C2orf69	0.133776	2.05451	6.60783	1.21112e-10	1.6724e-10	11.5163
NDUFS4	0.218833	4.1148	6.58292	1.40971e-10	1.94324e-10	11.3674
INS	-0.174504	0.103509	-6.5673	1.55017e-10	2.13316e-10	11.2742
TNFSF10	0.392444	1.87127	6.56641	1.55856e-10	2.141e-10	11.2689
PNPT1	0.202113	2.48958	6.51962	2.06925e-10	2.83763e-10	10.991
PRL	-0.330701	0.30474	-6.51042	2.18743e-10	2.99451e-10	10.9366
CYP27A1	0.336088	3.25285	6.42579	3.63605e-10	4.96906e-10	10.4386
SOD3	0.375164	2.38031	6.41638	3.84623e-10	5.24726e-10	10.3835
HSPB1	0.560713	5.80322	6.37342	4.96672e-10	6.76428e-10	10.1331
SLC2A1	-0.397796	4.10694	-6.36515	5.21648e-10	7.09226e-10	10.085
ACE	-0.414341	1.76595	-6.35881	5.41651e-10	7.35163e-10	10.0482
RORA	-0.180033	1.32222	-6.35476	5.54786e-10	7.51706e-10	10.0247
APP	0.367552	6.22127	6.34092	6.0214e-10	8.1448e-10	9.94451
F2	-0.130654	0.1046	-6.34011	6.05034e-10	8.17002e-10	9.93982
CYP1A1	-0.143823	0.184083	-6.29174	8.04654e-10	1.08471e-09	9.66068
SCN4B	-0.713949	2.8276	-6.26491	9.41832e-10	1.26748e-09	9.50661
ALDH1A1	-0.719566	3.02768	-6.25573	9.93842e-10	1.33521e-09	9.45401
SLC18A3	-0.397256	0.652078	-6.25102	1.02159e-09	1.37018e-09	9.42706
HADHB	-0.247072	4.35113	-6.2467	1.04769e-09	1.40281e-09	9.40238
MPO	-0.176209	0.451664	-6.18146	1.53161e-09	2.0473e-09	9.0309
AGTR1	0.238155	0.365269	6.13351	2.02059e-09	2.69639e-09	8.75996
SDHD	-0.190521	3.59243	-6.0898	2.59746e-09	3.46037e-09	8.51446
PRKD2	0.189562	2.31079	6.02876	3.67969e-09	4.89392e-09	8.17414
IGF1	-0.151549	0.318018	-6.00273	4.2653e-09	5.66329e-09	8.02988
GAL	0.592546	0.885161	5.97988	4.85361e-09	6.43366e-09	7.9037
HMGCR	0.2485	2.4966	5.96967	5.14159e-09	6.80404e-09	7.84741
MLYCD	-0.126976	1.00248	-5.96724	5.21253e-09	6.88644e-09	7.83403
CCL3	0.437631	1.04436	5.93043	6.41129e-09	8.45608e-09	7.63196
GSTM1	-1.06783	2.26293	-5.90194	7.52008e-09	9.90206e-09	7.47627
FAS	0.2847	1.68471	5.86144	9.42468e-09	1.23894e-08	7.25601
EARS2	-0.149156	2.13946	-5.84914	1.00907e-08	1.32431e-08	7.1894
CRYAB	-0.658965	6.72954	-5.7303	1.94085e-08	2.54297e-08	6.55172
SNTA1	-0.426641	4.20899	-5.63392	3.27293e-08	4.28123e-08	6.04279
G3BP1	-0.109013	2.5812	-5.63123	3.32076e-08	4.33665e-08	6.02866
PKP2	-0.502619	0.688194	-5.5385	5.45256e-08	7.10892e-08	5.54616
CHAT	-0.213874	0.326448	-5.50518	6.50543e-08	8.46772e-08	5.37448
OXT	-0.89027	0.694544	-5.46249	8.14646e-08	1.05864e-07	5.15583
NCF1	0.240448	1.16981	5.42937	9.69069e-08	1.25726e-07	4.98718
FKBP5	0.370266	2.64482	5.35783	1.40566e-07	1.82071e-07	4.62601
MAP2K6	-0.192457	1.00314	-5.35128	1.45411e-07	1.8804e-07	4.59312
BCL2L1	0.147662	3.57769	5.35043	1.46052e-07	1.88561e-07	4.58885
PSEN1	-0.247362	2.87161	-5.32176	1.69303e-07	2.18226e-07	4.44548
ALDH3A1	0.22791	0.464362	5.31671	1.73757e-07	2.23604e-07	4.42029
SRC	0.207366	2.36713	5.30725	1.82411e-07	2.3436e-07	4.37314
SDHB	0.15059	3.96186	5.30168	1.87696e-07	2.40761e-07	4.34543
DAPK1	-0.322456	2.28775	-5.26803	2.22942e-07	2.85509e-07	4.17853
MRPS2	-0.13042	2.90797	-5.2512	2.42907e-07	3.10577e-07	4.09536
NFE2L1	0.198143	4.10138	5.2224	2.81148e-07	3.58893e-07	3.95365
BDNF	0.224059	0.346792	5.22187	2.81899e-07	3.59274e-07	3.95106
SLC1A3	0.455409	5.61658	5.17164	3.63211e-07	4.62163e-07	3.70551
ERO1A	0.163353	2.22741	5.14518	4.14734e-07	5.26878e-07	3.57705
TRPV1	0.223775	1.08175	5.1381	4.2969e-07	5.45007e-07	3.54275
HERPUD1	-0.214122	3.67859	-5.13421	4.38114e-07	5.54805e-07	3.52395
MT-ND3	-0.408212	10.153	-5.09911	5.21822e-07	6.59755e-07	3.35472
FASLG	0.122704	0.144877	5.08509	5.59425e-07	7.06175e-07	3.28739
NPPA	0.443078	1.31336	5.07825	5.78704e-07	7.29351e-07	3.25461
NR3C2	-0.161642	1.44105	-4.96264	1.0203e-06	1.28386e-06	2.70643
MAPK8IP1	-0.292138	4.4915	-4.91823	1.26501e-06	1.58927e-06	2.49882
ATF3	0.372036	2.65552	4.8688	1.60393e-06	2.01188e-06	2.26975
LONP1	0.161498	3.54479	4.82099	2.01422e-06	2.52254e-06	2.0501
CYBA	0.263797	3.56619	4.73304	3.04773e-06	3.81086e-06	1.65111
GSTA4	0.207081	3.571	4.71427	3.32655e-06	4.15296e-06	1.56685
ELAC2	0.0958292	2.8927	4.70387	3.49157e-06	4.35213e-06	1.52025
GTPBP3	-0.133666	2.01942	-4.68884	3.74402e-06	4.65948e-06	1.45309
ACO1	0.11861	2.38206	4.6772	3.95149e-06	4.90999e-06	1.40121
ARG1	0.132757	0.27767	4.59782	5.69074e-06	7.06008e-06	1.0506
CACNA1S	-0.10758	0.180832	-4.50538	8.64638e-06	1.07102e-05	0.649094
MT-ND4	0.35015	10.5955	4.50446	8.68226e-06	1.07379e-05	0.645123
ADIPOQ	-0.0940058	0.0661398	-4.42324	1.24651e-05	1.53924e-05	0.298533
HP	0.356528	1.15825	4.35877	1.65462e-05	2.04001e-05	0.0274762
MAP2K1	-0.250172	3.68171	-4.32413	1.92378e-05	2.36819e-05	-0.116637
S100A8	0.491979	2.93351	4.28721	2.25668e-05	2.77369e-05	-0.269128
MRPS7	0.123526	3.57125	4.25439	2.59808e-05	3.18838e-05	-0.403637
FKBP4	-0.196152	3.37513	-4.23176	2.86173e-05	3.5065e-05	-0.495865
APOH	0.137868	0.182253	4.14267	4.16902e-05	5.10047e-05	-0.854476
TRPA1	-0.0947856	0.104394	-4.08396	5.32282e-05	6.50203e-05	-1.08696
SELE	-0.226905	0.377606	-4.01728	7.00073e-05	8.53853e-05	-1.34732
CRYAA	-0.0914617	0.0701949	-3.97489	8.31652e-05	0.000101278	-1.51075
HRH2	0.238449	1.14835	3.96749	8.569e-05	0.000104193	-1.53911
CPOX	-0.158966	2.31655	-3.96499	8.65586e-05	0.000105088	-1.54868
SOD2	0.328821	4.5163	3.92225	0.000102783	0.000124595	-1.71149
ACADS	0.133766	2.49983	3.9134	0.000106481	0.000128881	-1.74497
HYOU1	-0.146382	3.49423	-3.90776	0.000108905	0.000131615	-1.76628
CXCL1	0.309061	1.17355	3.84104	0.000141842	0.000171159	-2.01625
MT-ND1	-0.316168	9.92112	-3.75531	0.000198092	0.000238672	-2.33158
NOD2	0.332518	0.501568	3.72743	0.000220523	0.000265296	-2.43269
MAP2K4	-0.121084	2.54554	-3.70344	0.000241719	0.000290356	-2.51913
VCP	0.123726	3.99651	3.63387	0.000314555	0.000377277	-2.76684
GSTO1	0.158022	4.35133	3.63342	0.000315093	0.000377351	-2.76844
IGF2BP1	0.120061	0.0909832	3.63072	0.000318306	0.000380624	-2.77797
SLC4A1	-0.0998542	0.193055	-3.58641	0.00037559	0.000448448	-2.93332
PRDX2	-0.177008	5.56204	-3.50537	0.000506148	0.000603425	-3.21281
EDN1	0.239031	2.0213	3.49574	0.000524213	0.000624026	-3.24562
HTT	-0.235591	2.2419	-3.46784	0.000580032	0.000689439	-3.34021
HSP90B1	0.157502	5.38603	3.4668	0.000582216	0.000691001	-3.34372
CYP24A1	-0.153358	0.344107	-3.43623	0.000649936	0.000770223	-3.44647
APOE	0.337402	7.79818	3.4013	0.000736316	0.000871289	-3.56286
SCD	-0.294745	5.12511	-3.39059	0.000764888	0.000903752	-3.59834
MTR	0.0921745	1.72288	3.34575	0.000896016	0.00105711	-3.74565
PARG	0.0784977	1.69464	3.28377	0.00111191	0.00130987	-3.94621
HTR2A	-0.157635	0.727115	-3.2473	0.0012606	0.00148284	-4.0626
PPP1R15A	0.217265	3.33531	3.19895	0.00148611	0.00174552	-4.21493
GCDH	0.101265	2.63116	3.17841	0.0015928	0.00186807	-4.27901
CALCA	-0.112504	0.175008	-3.13817	0.0018225	0.00213432	-4.40336
UCP1	0.0660722	0.0624468	3.12289	0.00191748	0.00224223	-4.45019
DDIT3	-0.19164	3.71379	-3.10351	0.00204454	0.00238731	-4.5093
TLR4	0.120527	1.75533	3.07033	0.00228013	0.00265847	-4.60964
AOC3	-0.098075	0.853132	-3.03444	0.00256286	0.00298374	-4.71701
SUOX	0.0656207	2.42817	2.91894	0.00370519	0.00430735	-5.05432
OXR1	0.0978917	2.59573	2.8742	0.00426082	0.00494604	-5.18165
CYP2A6	-0.0673422	0.211794	-2.81525	0.00510831	0.00592116	-5.34648
MSRA	0.062863	2.45379	2.79853	0.00537513	0.00622136	-5.39264
MT-CO3	0.222275	10.8702	2.77463	0.00577837	0.00667835	-5.45814
PRNP	0.131303	5.1822	2.76564	0.00593702	0.00685174	-5.48265
GLRX	-0.157241	2.6187	-2.67896	0.00768153	0.00885216	-5.715
DHCR24	-0.261329	3.28223	-2.62511	0.00898499	0.0103393	-5.85573
MUC1	0.10822	1.55907	2.60022	0.00965198	0.0110907	-5.91984
HBB	-0.360582	5.97899	-2.53461	0.0116273	0.0133411	-6.08603
PRKCA	0.0825578	2.75113	2.51473	0.012293	0.0140846	-6.13557
DUOX2	-0.0517143	0.125593	-2.47263	0.0138158	0.0158065	-6.23922
RCAN1	0.150956	3.9433	2.43211	0.015437	0.0176359	-6.33739
SMAD3	0.093126	2.19871	2.42632	0.0156819	0.01789	-6.35129
ACOX2	-0.103316	1.7998	-2.37581	0.0179678	0.0204683	-6.47117
CREBBP	0.155494	2.21399	2.37389	0.0180604	0.0205443	-6.47569
IGF1R	0.0815221	1.77908	2.36841	0.0183263	0.020817	-6.48853
FGF2	0.0866725	2.07534	2.35915	0.0187837	0.0213061	-6.51018
NGF	0.0803726	0.550604	2.3213	0.0207585	0.0235125	-6.59779
STIP1	0.094662	4.05516	2.29605	0.0221756	0.0250818	-6.65549
CS	0.0634603	3.66429	2.29282	0.0223624	0.0252571	-6.66281
ACADL	-0.090088	0.674901	-2.25718	0.0245212	0.027656	-6.74309
S100B	-0.259495	6.9428	-2.21512	0.0272993	0.0307456	-6.83622
ATF4	0.100024	5.23452	2.08921	0.0373032	0.0419528	-7.10481
CCL11	0.0715907	0.0666639	2.00977	0.0451088	0.0506596	-7.26635
CYP2C19	-0.0402577	0.0283885	-1.99569	0.0466264	0.0522901	-7.29433
CDK5	0.106324	3.32448	1.94816	0.0520753	0.0583185	-7.38739
IL6	0.160598	1.03974	1.91981	0.0555734	0.0621483	-7.44186
CYP4F2	0.0443455	0.0930384	1.91813	0.0557869	0.0622993	-7.44507
CYP2C9	-0.0374614	0.0298975	-1.85322	0.064567	0.072003	-7.5667
SDHC	-0.0531081	4.42555	-1.74253	0.0821627	0.0914967	-7.76461
CYP11B2	-0.0344311	0.0223494	-1.70673	0.0886269	0.0985571	-7.82606
KLF2	-0.0927876	2.1655	-1.69354	0.0911093	0.101176	-7.84837
CYP3A4	0.0345555	0.0834781	1.67297	0.095094	0.105453	-7.88285
SLC6A4	0.0337531	0.127882	1.64076	0.101612	0.112524	-7.93598
KCNH2	0.0897243	2.4505	1.62531	0.104863	0.115962	-7.96111
DSP	-0.0522315	0.661976	-1.61406	0.107281	0.118472	-7.97926
ADH7	0.033617	0.0573459	1.57756	0.115435	0.127299	-8.03728
ESR1	-0.0397514	0.284529	-1.56114	0.119261	0.131336	-8.06297
POR	-0.112346	3.53371	-1.51169	0.131382	0.144483	-8.13868
IL1R1	0.0895537	1.50046	1.50283	0.133651	0.146775	-8.15199
MYH7	-0.0696113	1.19304	-1.44692	0.148682	0.163057	-8.23421
IL17A	-0.0285544	0.0187194	-1.41382	0.158173	0.173226	-8.28144
UGT1A1	-0.0278685	0.0203942	-1.37788	0.168989	0.184817	-8.33148
MAPK13	0.057523	1.21278	1.37076	0.171199	0.186977	-8.34125
REN	-0.0323712	0.0801603	-1.34247	0.180185	0.196521	-8.37954
EPHX1	-0.0789523	4.40628	-1.322	0.186905	0.20357	-8.40676
ALPP	-0.0265263	0.0263916	-1.31055	0.190741	0.207464	-8.4218
TYR	-0.0269413	0.0337506	-1.30947	0.191107	0.207578	-8.42322
GHRL	0.0376435	0.589407	1.29293	0.196761	0.213427	-8.4447
GAPDH	0.102547	8.55081	1.2893	0.198019	0.214498	-8.44938
PRDX1	-0.0607824	5.83624	-1.2796	0.201409	0.217873	-8.46182
MT-CO2	-0.101964	11.1805	-1.27799	0.201973	0.218186	-8.46387
PPARGC1A	-0.0497494	1.30034	-1.27421	0.20331	0.219332	-8.46869
RPS6KA4	0.0367768	2.76072	1.2656	0.206374	0.222335	-8.47961
KNG1	-0.0254677	0.0416429	-1.2575	0.209288	0.225168	-8.48981
MT-CYB	-0.102438	9.92906	-1.24725	0.213017	0.228871	-8.50263
DDAH1	0.0809824	3.91694	1.20235	0.229919	0.246697	-8.55754
AGER	0.0431414	1.78131	1.16535	0.244554	0.262045	-8.6013
MRPS23	-0.0350433	2.80381	-1.158	0.247537	0.264885	-8.60983
FMO3	0.0432414	0.63242	1.12821	0.259889	0.277728	-8.64386
GSK3B	-0.0288319	2.05291	-1.11674	0.264757	0.28255	-8.65672
AHSP	-0.0463465	0.350101	-1.09904	0.272394	0.29031	-8.67632
SIRT1	0.0232382	1.93793	1.05809	0.290634	0.309335	-8.72046
F5	-0.0428209	0.44772	-1.01746	0.309534	0.329009	-8.76262
PIK3CA	-0.0229885	1.37081	-1.01148	0.312382	0.331593	-8.76869
SELP	0.0277658	0.144745	1.0101	0.313042	0.33185	-8.77008
IL13	-0.0216159	0.145905	-0.999869	0.317962	0.336616	-8.78036
HTRA2	0.018735	2.89324	0.990204	0.322657	0.341131	-8.78998
CYP1A2	-0.0194865	0.0253676	-0.959512	0.337865	0.356735	-8.8199
KCNJ2	0.0323854	1.35165	0.931447	0.352169	0.371344	-8.84644
IFNG	0.0273257	0.0996369	0.926916	0.354514	0.373321	-8.85065
CYP2B6	-0.0181495	0.0275472	-0.868802	0.385462	0.405374	-8.90285
PPARG	0.0270757	0.952269	0.845625	0.398254	0.418272	-8.92273
CLU	-0.0827263	8.98794	-0.83418	0.404664	0.424114	-8.93234
CYCS	-0.0339425	4.09839	-0.833788	0.404885	0.424114	-8.93267
UCP3	-0.0228296	0.852279	-0.823712	0.410581	0.429514	-8.94103
CAV3	0.0224026	0.162762	0.818943	0.413293	0.431783	-8.94495
SLC8A1	0.0323217	1.32799	0.77025	0.441594	0.460743	-8.98367
HSP90AA1	-0.0423979	6.33144	-0.748764	0.454428	0.473511	-9
CP	0.0710992	2.21867	0.74167	0.458711	0.477348	-9.0053
LEP	0.0157926	0.0782256	0.719066	0.472509	0.491063	-9.02182
UCN	-0.0289926	1.77358	-0.701961	0.4831	0.501414	-9.03399
GSTA2	-0.0143735	0.0357504	-0.682281	0.495446	0.513556	-9.04763
IL2	-0.0137567	0.030163	-0.671438	0.502319	0.520002	-9.05497
SCN4A	0.0186877	0.146678	0.669708	0.50342	0.520463	-9.05614
APOB	0.0131266	0.0683781	0.622803	0.533759	0.551111	-9.08649
DDX3X	0.019141	3.35545	0.62095	0.534976	0.551651	-9.08764
KCNE1	-0.0149478	0.166411	-0.596952	0.550868	0.567301	-9.10228
SMAD4	0.0110301	2.28472	0.489137	0.625006	0.642817	-9.16092
PTPN11	-0.0223928	3.86185	-0.462175	0.6442	0.661701	-9.17377
GSS	-0.0104102	2.75438	-0.426687	0.669831	0.687139	-9.18957
ADCYAP1	0.0278193	0.677385	0.401304	0.688405	0.705282	-9.2001
TACR1	0.0226114	0.82539	0.374112	0.708514	0.724948	-9.21066
TIA1	0.0132895	3.02027	0.356352	0.721759	0.737551	-9.21716
XDH	-0.00745677	0.0517961	-0.354923	0.72283	0.737695	-9.21767
MAP3K5	-0.0148131	2.54395	-0.333919	0.738611	0.752833	-9.22492
PRDX3	0.0104303	4.2051	0.304504	0.760898	0.774555	-9.23433
MICOS13	-0.0103704	4.3246	-0.266808	0.789751	0.802896	-9.24512
GPX3	0.021753	4.15995	0.24072	0.809892	0.821323	-9.25175
CD36	0.0266192	0.875575	0.239925	0.810508	0.821323	-9.25195
DSPP	-0.00491806	0.0351788	-0.239317	0.810979	0.821323	-9.25209
ADRB3	-0.00402287	0.0633531	-0.195107	0.845406	0.855098	-9.26172
EIF4G1	0.00678193	4.09069	0.183407	0.854569	0.863267	-9.26394
LRRK2	0.00622967	1.46572	0.170391	0.864786	0.872478	-9.26624
TRAF2	-0.0042279	2.0771	-0.159796	0.87312	0.879768	-9.268
TERT	0.00350657	0.340634	0.103405	0.917692	0.923508	-9.27543
SFXN4	0.00107501	2.69282	0.0409571	0.96735	0.971723	-9.27995
GSTA1	0.00127093	0.15888	0.0400763	0.968052	0.971723	-9.27999
SCN5A	-0.000988647	0.217179	-0.0370895	0.970432	0.972882	-9.2801
LYRM4	0.000796066	2.63356	0.0278012	0.977834	0.979067	-9.28041
PON2	0.00113205	5.09646	0.0179115	0.985718	0.985718	-9.28063
